# Supplementary material for: A Cross-Sectional Description of Parental Perceptions and Practices Related to Risky Play and Independent Mobility in Children: The New Zealand State of Play Survey
Source: Int J Environ Res Public Health. 2019 Jan 17;16(2):262. doi: 10.3390/ijerph16020262 (PMC6352286; doi:10.3390/ijerph16020262)
Supplement: Supplementary file 1 [file ijerph-16-00262-s001.zip]

Archive with 5 entries (4 files):
- Jelleyman AF 1 STROBE checklist.docx
- Jelleyman AF 2 SoP survey.docx
- supplementary/
- supplementary/Jelleyman AF 1 STROBE checklist.docx
- supplementary/Jelleyman AF 2 SoP survey.docx
